# Supplementary material for: Species Identification and In Vitro Antifungal Susceptibility of Paecilomyces/Purpureocillium Species Isolated from Clinical Respiratory Samples: A Multicenter Study
Source: J Fungi (Basel). 2022 Jun 29;8(7):684. doi: 10.3390/jof8070684 (PMC9321559; doi:10.3390/jof8070684)
Supplement: Supplementary file 1 [file jof-08-00684-s001.zip]

Archive with 1 entries (1 files):
- jof-1678510-supplementary.pdf
